# Supplementary material for: Universal Character of Breaking of Wormlike Surfactant Micelles by Additives of Different Hydrophobicity
Source: Nanomaterials (Basel). 2022 Dec 14;12(24):4445. doi: 10.3390/nano12244445 (PMC9781539; doi:10.3390/nano12244445)
Supplement: Supplementary file 1 [file nanomaterials-12-04445-s001.zip]

Archive with 1 entries (1 files):
- nanomaterials-2060298-supplementary.pdf
